# Supplementary material for: Utilization Patterns and Clinical Indications of General Anesthesia in Pediatric Dentistry: A Systematic Review
Source: Children (Basel). 2026 Mar 19;13(3):422. doi: 10.3390/children13030422 (PMC13025537; doi:10.3390/children13030422)
Supplement: Supplementary file 1 [file children-13-00422-s001.zip]

Archive with 1 entries (1 files):
- children-4205675-supplementary.pdf
